# Supplementary material for: Applying HPLC to Screening QTLs for BLB Resistance in Rice
Source: Plants (Basel). 2021 Oct 9;10(10):2145. doi: 10.3390/plants10102145 (PMC8537431; doi:10.3390/plants10102145)
Supplement: Supplementary file 1 [file plants-10-02145-s001.zip]

Archive with 1 entries (1 files):
- Plants_supplementary materials.pdf
